# Supplementary material for: Genomic organization and molecular phylogenies of the beta (β) keratin multigene family in the chicken (Gallus gallus) and zebra finch (Taeniopygia guttata): implications for feather evolution
Source: BMC Evol Biol. 2010 May 18;10:148. doi: 10.1186/1471-2148-10-148 (PMC2894828; doi:10.1186/1471-2148-10-148)
Supplement: Additional file 1 — Annotation of β-keratins resulting from BLAST Searches of the Gallus gallus and Taeniopygia guttata Genomes. List of all sequences used in this study that resulted from a BLAST search of the G. gallus and T. guttata genomes [7,8]. Annotation of each sequence used in this study, its position on its respective chromosome, and strand orientation is indicated by a lowercase c (complement) if it was found on the complementary strand. Additionally, the Ensembl Gene identification numbers were listed for every β-keratin sequence that was annotated by Ensembl, and was not eliminated from this study by criteria described in the Methods section. [file 1471-2148-10-148-S1.XLS]

## Sheet: Sheet1
Beta-keratin	EST GI number	matching base range of EST	5' range outside of coding region of EST	3' range outside of coding region of EST	tissue	developmental stage	Male/Female
Chicken
Keratinocyte *	90208189	30-404	1-29	405-677	multi-tissue	embryo to adult	Male and Female
Keratinocyte *	25965058	27-401	1-26	402-521	ovary	adult	Female
Keratinocyte *	25962729	27-401	1-26	402-825	ovary	adult	Female
Keratinocyte *	90222289	30-404	1-29	405-696	multi-tissue	embryo to adult	Male and Female
Keratinocyte	25966495	27-401	1-26	402-583	ovary	adult	Female
Keratinocyte	25938219	67-442	1-66	443-703	ovary	adult	Female
Keratinocyte	90208082	65-425	1-64	426-828	multi-tissue	embryo to adult	Male and Female
Keratinocyte	25947437	4-357	1-3	358-767	ovary	adult	Female
Keratinocyte	90221037	1-372	none	373-776	multi-tissue	embryo to adult	Male and Female
Keratinocyte	25955090	49-425	1-48	426-775	ovary	adult	Female
Keratinocyte	25963973	27-402	1-26	403-746	ovary	adult	Female
GGA1_FK1	90213261	31-327	1-30	328-602	multi-tissue	embryo to adult	Male and Female
GGA1_FK1	90223643	31-327	1-30	328-878	multi-tissue	embryo to adult	Male and Female
GGA1_FK1	14472035	31-327	1-30	328-602	fat	n/a	Male and Female
GGA1_FK1	90209982	97-387	1-96	388-1004	multi-tissue	embryo to adult	Male and Female
GGA2_FK1,2	46341152	348-644	1-347	645-835	testes	n/a	Male
GGA2_FK3,4 *	46341152	348-644	1-347	645-835	testes	n/a	Male
GGA2_FK3,4	46340035	348-641	1-347	642-867	testes	n/a	Male
GGA27_FK5 *	33488523	256-561	1-255	562-795	Marek's disease virus-infected spleen	n/a	n/a
GGA27_FK21(*),30	90215319	27-332	1-26	333-834	multi-tissue	embryo to adult	Male and Female
GGA27_FK21	90215214	41-339	1-40	340-761	multi-tissue	embryo to adult	Male and Female
GGA27_FK26 (*),28,29	90217740	8-313	1-7	314-662	multi-tissue	embryo to adult	Male and Female
GGA27_FK27	90218276	31-336	1-30	337-671	multi-tissue	embryo to adult	Male and Female
GGA27_FK31,36	14474131	44-349	1-43	350-651	fat	n/a	Male and Female
GGA27_FK32,36,38	59949031	25-330	1-24	331-647	multi-tissue	embryo to adult	Male and Female
GGA27_FK42 *	90210915	25-330	1-24	331-622	multi-tissue	embryo to adult	Male and Female
GGA27_FK42	90217558	12-316	1-11	317-636	multi-tissue	embryo to adult	Male and Female
GGA27_FK42	90217095	41-341	1-40	342-778	multi-tissue	embryo to adult	Male and Female
GGA27_FK43,45 *	14473004	45-350	1-44	351-608	fat	n/a	Male and Female
GGA27_FK43,45	90207457	26-331	1-25	332-723	multi-tissue	embryo to adult	Male and Female
GGA27_FK43,45	90207449	45-350	1-44	351-625	multi-tissue	embryo to adult	Male and Female
GGA27_FK44,46	90207912	29-334	1-28	335-750	multi-tissue	embryo to adult	Male and Female
GGA27_FK48 *	90209066	32-355	1-31	356-786	multi-tissue	embryo to adult	Male and Female
GGA27_FK52,53,54	90209496	48-371	1-47	372-505	multi-tissue	embryo to adult	Male and Female
GGA27_FK55,56,57,58,59,60,61	28581796	38-352	1-37	353-671	multi-tissue	embryo to adult	Male and Female
GGA27_FK55,56,57,58,59,60,61	14473819	43-357	1-42	358-560	fat	n/a	Male and Female
GGA25_FK2	90208956	33-329	1-32	330-795	multi-tissue	embryo to adult	Male and Female
GGA25_FK2	90223625	45-341	1-44	342-695	multi-tissue	embryo to adult	Male and Female
GGA25_FK2	90226079	44-340	1-43	341-940	multi-tissue	embryo to adult	Male and Female
GGA25_FK2	68328649	179-475	1-178	476-760	Whole eye	15d post-hatched	n/a
GGA25_FK3 *	50277411	38-334	1-37	335-616	breast muscle	embryos with 9 and 17 days old	n/a
GGA25_FK3	90217429	31-327	1-30	328-722	multi-tissue	embryo to adult	Male and Female
GGA25_FK3	18612683	38-334	1-37	335-600	Pituitary Gland/ Hypothalamus/ Pineal Gland	Embryonic (d12,d14,d19); post-hatch (1,3,5,7,9 weeks)	Male and Female
GGA25_FK3	90217434	30-326	1-29	327-721	multi-tissue	embryo to adult	Male and Female
GGA25_FK3	90216965	34-325	1-33	326-734	multi-tissue	embryo to adult	Male and Female
GGA25_FK11 *	90211032	23-319	1-22	320-880	multi-tissue	embryo to adult	Male and Female
GGA25_FK11 *	90209784	32-328	1-31	329-719	multi-tissue	embryo to adult	Male and Female
GGA25_FK11	90211720	30-326	1-29	327-694	multi-tissue	embryo to adult	Male and Female
GGA25_FK12 *	90215695	59-355	1-58	356-965	multi-tissue	embryo to adult	Male and Female
GGA25_FK12 *	50277595	65-361	1-64	362-694	breast muscle	embryos with 9 and 17 days old	n/a
GGA25_FK12 *	50277566	67-363	1-66	364-739	breast muscle	embryos with 9 and 17 days old	n/a
GGA25_FK12 *	90211927	47-343	1-46	344-764	multi-tissue	embryo to adult	Male and Female
GGA25_FK14 *	90220735	45-341	1-44	342-985	multi-tissue	embryo to adult	Male and Female
GGA25_FK14 *	90220271	45-341	1-44	342-628	multi-tissue	embryo to adult	Male and Female
GGA25_FK14 *	90219016	25-321	1-24	322-442	multi-tissue	embryo to adult	Male and Female
GGA25_FK14 *	90215954	31-327	1-30	328-809	multi-tissue	embryo to adult	Male and Female
GGA25_FK14 *	90212660	46-342	1-45	343-627	multi-tissue	embryo to adult	Male and Female
GGA25_FK14 *	90210859	21-317	1-20	318-662	multi-tissue	embryo to adult	Male and Female
GGA25_FK14 *	50277987	71-367	1-70	368-569	breast muscle	embryos with 9 and 17 days old	n/a
GGA25_FK14 *	50277979	53-349	1-52	350-628	breast muscle	embryos with 9 and 17 days old	n/a
GGA25_FK14	90209989	11-307	1-10	308-682	multi-tissue	embryo to adult	Male and Female
GGA25_FK15	90214224	31-327	1-30	328-570	multi-tissue	embryo to adult	Male and Female
GGA25_FK15	90214718	29-325	1-28	326-647	multi-tissue	embryo to adult	Male and Female
GGA25_claw1	90225362	27-416	1-26	417-721	multi-tissue	embryo to adult	Male and Female
GGA25_claw6	25833073	44-460	1-43	461-781	Heads	stage 36	n/a
GGA25_claw6	25826837	44-458	1-43	459-818	Heads	stage 36	n/a
GGA25_claw8	25828907	45-452	1-44	453-764	Heads	stage 36	n/a
GGA25_claw8	25823436	38-445	1-37	446-697	Heads	stage 36	n/a
GGA25_scale1	28581689	40-510	1-39	511-582	multi-tissue	embryo to adult	Male and Female
GGA25_scale2	15084022	45-489	1-44	490-663	Pituitary Gland/ Hypothalamus /Pineal Gland	Embryonic (d12,d14,d19); post-hatch (w1,w3,w5,w7,w9)	Male and Female
GGA25_scale3	25823162	62-544	1-61	545-576	heads	stage 36	n/a
Zebra Finch
TGU2_FK22	169902359	539-829	1-539	none	Brain	Late embryo, post-hatch days 1, 10, 20, 45, and adult (pooled)	n/a
