# Supplementary material for: Genomic organization and molecular phylogenies of the beta (β) keratin multigene family in the chicken (Gallus gallus) and zebra finch (Taeniopygia guttata): implications for feather evolution
Source: BMC Evol Biol. 2010 May 18;10:148. doi: 10.1186/1471-2148-10-148 (PMC2894828; doi:10.1186/1471-2148-10-148)
Supplement: Additional file 3 — Expressed Sequence Tag BLAST results. List of all β-keratin sequences in the genomes of G. gallus and T. guttata that had at least an E-value score of 1e-160 and 1e-150, respectably, for an expressed sequence tag (EST). EST database was downloaded via NCBI for each species. The GI number for each EST, region of the EST matching the coding region of the β-keratin, the 5' region outside of the coding region for each matching EST, the 3' region outside of the coding region for each matching EST, the tissue source of the EST, the developmental stage of the collected EST source and the sex are listed. [file 1471-2148-10-148-S3.XLS]

## Sheet: Sheet1
Gallus gallus			Taeniopygia guttata
Annotation	Chromosome Location (complement strand [c])	Ensembl Gene ID	Annotation	Chromosome Location (complement strand [c])	Ensembl Gene ID
Chromosome 1
GGA1_FK1	158596468_158596764	N/A
Chromosome 2
GGA2_FK1	154582616_154582912c	ENSGALG00000022757	TGU2_FK1	155985591_ 155985929	ENSTGUG00000018397
GGA2_FK2	154586379_154586675c	ENSGALG00000022756	TGU2_FK2	155999558_155999247c	N/A
GGA2_FK3	154588704_154589000c	ENSGALG00000022755	TGU2_FK3	156005762_156005445c	N/A
GGA2_FK4	154596850_154597146c	ENSGALG00000022754	TGU2_FK4	156008856_156008539c	N/A
GGA2_FK5	154601148_154601444c	ENSGALG00000022753	TGU2_FK5	156011433_156011113c	N/A
			TGU2_FK6	156014521_156014213c	N/A
			TGU2_FK7	156017622_156017305c	N/A
			TGU2_FK8	156020713_156020405c	N/A
			TGU2_FK9	156026920_156026603c	N/A
			TGU2_FK10	156029461_156029150c	N/A
			TGU2_FK11	156037940_156037629c	N/A
			TGU2_FK12	156041082_156040771c	N/A
			TGU2_FK13	156044182_156043865c	N/A
			TGU2_FK14	156048697_156048356c	N/A
			TGU2_FK15	156052170_156051832c	ENSTGUG00000018448
			TGU2_FK16	156063440_156063129c	N/A
			TGU2_FK17	156065678_156066016	ENSTGUG00000018538
			TGU2_FK18	156071383_156071709	ENSTGUG00000018420
			TGU2_FK19	156078700_156078365c	ENSTGUG00000018283
			TGU2_FK20	156080631_156080969	ENSTGUG00000018196
			TGU2_FK21	156084189_156083851c	ENSTGUG00000012780
			TGU2_FK22	156086594_156086929	ENSTGUG00000012781
Chromosome 5
GGA5_FK1	7531633_7531328c	ENSGALG00000009987
Chromosome 6
GGA6_BKJ_1	10357887_10358213	ENSGALG00000024287
GGA6_BKJ_2	10362950_10363276	ENSGALG00000024285
GGA6_BKJ_3	10369308_10369634	ENSGALG00000024284
Chromosome 25
GGA25_Claw1	1010837_1011226	ENSGALG00000024160	TGU25_Claw1	744145_744666c	N/A
GGA25_Claw2	1018162_1018569c	ENSGALG00000024156
GGA25_Claw3	1019826_1020233	ENSGALG00000024157
GGA25_Claw4	1023209_1023625c	ENSGALG00000024156
GGA25_Claw5	1024883_1025290	ENSGALG00000024155
GGA25_Claw6	1028053_1028469c	ENSGALG00000013664
GGA25_Claw7	1033134_1033523c	ENSGALG00000013667
GGA25_Claw8	1035116_1035523	N/A
GGA25_FK1	1059819_1060112	ENSGALG00000018679	TGU25_FK1	788545_788850c	ENSTGUG0000004301
GGA25_FK2	1062632_1062928	ENSGALG00000024154	TGU25_FK2	792399_792704	ENSTGUG0000004302
GGA25_FK3	1069694_1069990	N/A
GGA25_FK4	1073140_1073436	N/A
GGA25_FK5	1076679_1076975	N/A
GGA25_FK6	1079567_1079863	N/A
GGA25_FK7	1082347_1082643	ENSGALG00000024147
GGA25_FK8	1085907_1086203	ENSGALG00000024146
GGA25_FK9	1088843_1089139	ENSGALG00000024145
GGA25_FK10	1092350_1092646	ENSGALG00000024144
GGA25_FK11	1095732_1096028	ENSGALG00000024143
GGA25_FK12	1098987_1099283	ENSGALG00000024142
GGA25_FK13	1102178_1102474	ENSGALG00000018914
GGA25_FK14	1105874_1106170	ENSGALG00000009196
GGA25_FK15	1109406_1109702	ENSGALG00000024140
GGA25_FL1	1115491_1115841	ENSGALG00000009193	TGU25_FL1	797650_798000	ENSTGUG0000004304
GGA25_FL2	1119773_1120123	N/A	TGU25_FL2	803398_803748	ENSTGUG0000004307
GGA25_FL3	1126543_1126893	ENSGALG00000009191	TGU25_FL3	809007_809339	ENSTGUG0000004309
GGA25_FL4	1132633_1132977	ENSGALG00000024139
GGA25_Scale1	1167153_1167623c	ENSGALG00000024138	TGU25_Scale1	828290_828733	ENSTGUG0000018319
GGA25_Scale2	1171368_1171856	N/A	TGU25_Scale2	832721_833164	ENSTGUG0000004320
GGA25_Scale3	1173795_1174277c	ENSGALG00000018882	TGU25_Scale3	835179_835622	ENSTGUG0000018348
GGA25_Scale4	1177922_1178413	ENSGALG00000009188	TGU25_Scale4	841084_841527	N/A
GGA25_	1188392_1188766c	ENSGALG00000009189
Keratinocyte
Chromosome 27
GGA27_FK1	399090_399395	ENSGALG00000024247	TGU27_FK1	790040_790345	ENSTGUG0000001983
GGA27_FK2	406955_407260	ENSGALG00000024246	TGU27_FK2	795137_795442c	ENSTGUG0000001984
GGA27_FK3	413610_413915	ENSGALG00000024245	TGU27_FK3	798193_798498	ENSTGUG0000001986
GGA27_FK4	425301_425606	ENSGALG00000024241	TGU27_FK4	801881_802186c	ENSTGUG0000001989
GGA27_FK5	432495_432800	ENSGALG00000024242	TGU27_FK5	805555_805860	ENSTGUG0000001991
GGA27_FK6	440862_441167	ENSGALG00000024241	TGU27_FK6	810092_810397c	ENSTGUG0000001992
GGA27_FK7	464541_464846	ENSGALG00000024240	TGU27_FK7	813151_813456	ENSTGUG0000001993
GGA27_FK8	486465_486770	ENSGALG00000024239	TGU27_FK8	816827_817132c	ENSTGUG0000001995
GGA27_FK9	496049_496354	ENSGALG00000024238	TGU27_FK9	820309_820614	ENSTGUG0000001997
GGA27_FK10	501005_501310	ENSGALG00000024237	TGU27_FK10	823992_824297c	ENSTGUG0000002001
GGA27_FK11	514106_514411	ENSGALG00000024236	TGU27_FK11	827050_827355	ENSTGUG0000002004
GGA27_FK12	538535_538840	ENSGALG00000024233	TGU27_FK12	3136050_3136358c	ENSTGUG0000003024
GGA27_FK13	543420_543725	ENSGALG00000024231	TGU27_FK13	3139470_3139778	ENSTGUG0000018519
GGA27_FK14	555120_555425	ENSGALG00000024230	TGU27_FK14	3148672_3149001	ENSTGUG0000018262
GGA27_FK15	569112_569417	ENSGALG00000024229	TGU27_FK15	3151034_3151342	ENSTGUG0000003026
GGA27_FK16	586694_586999	ENSGALG00000024228	TGU27_FK16	3154320_3154628	ENSTGUG0000018541
GGA27_FK17	604680_604985	ENSGALG00000024227	TGU27_FK17	3159383_3159712	ENSTGUG0000018284
GGA27_FK18	619359_619664	ENSGALG00000024226	TGU27_FK18	3162382_3162711	ENSTGUG0000003030
GGA27_FK19	626855_627160	ENSGALG00000024225	TGU27_FK19	3165145_3165453	ENSTGUG0000018164
GGA27_FK20	640382_640687	ENSGALG00000024223	TGU27_FK20	3169237_3169545	ENSTGUG0000003032
GGA27_FK21	653796_654101	ENSGALG00000024222	TGU27_FK21	3175518_3175826	ENSTGUG0000018259
GGA27_FK22	658411_658716	ENSGALG00000024221	TGU27_FK22	3179613_3179921	ENSTGUG0000018395
GGA27_FK23	664056_664361	ENSGALG00000024220	TGU27_FK23	3183783_3184091	ENSTGUG0000018500
GGA27_FK24	669047_669352	ENSGALG00000024219	TGU27_FK24	3187879_3188187	ENSTGUG0000018322
GGA27_FK25	673379_673684	ENSGALG00000024218	TGU27_FK25	3194074_3194382	ENSTGUG0000018418
GGA27_FK26	692083_692388	ENSGALG00000024216	TGU27_FK26	3195035_3195343	ENSTGUG0000018225
GGA27_FK27	705959_706264	ENSGALG00000024215	TGU27_FK27	3199127_3199435	ENSTGUG0000018520
GGA27_FK28	715611_715916	ENSGALG00000024214	TGU27_FK28	3203220_3203528	ENSTGUG0000018291
GGA27_FK29	727371_727676	ENSGALG00000024213	TGU27_FK29	3207316_3207624	ENSTGUG0000018272
GGA27_FK30	741845_742150	ENSGALG00000024212	TGU27_FK30	3211408_3211716	ENSTGUG0000018408
GGA27_FK31	746380_746685	ENSGALG00000024211	TGU27_FK31	3216071_3216379	ENSTGUG0000003033
GGA27_FK32	752865_753170	ENSGALG00000024210	TGU27_FK32	3223412_3223720	ENSTGUG0000018501
GGA27_FK33	770838_771143	ENSGALG00000024209	TGU27_FK33	3228482_3228790	ENSTGUG0000018176
GGA27_FK34	787693_787998	ENSGALG00000024208	TGU27_FK34	3231760_3232068	ENSTGUG0000018285
GGA27_FK35	798927_799232	ENSGALG00000024206	TGU27_FK35	3242350_3242658	ENSTGUG0000003034
GGA27_FK36	803263_803568	ENSGALG00000024205	TGU27_FK36	3253636_3253944	ENSTGUG0000018155
GGA27_FK37	816901_817206	ENSGALG00000024203	TGU27_FK37	3260384_3260692	ENSTGUG0000018172
GGA27_FK38	822604_822909	ENSGALG00000024202	TGU27_FK38	3264122_3264430	ENSTGUG0000003035
GGA27_FK39	847908_848213	ENSGALG00000024201	TGU27_FK39	3268718_3269023	ENSTGUG0000003036
GGA27_FK40	855790_856095c	ENSGALG00000024200	TGU27_FK40	3275754_3276059	ENSTGUG0000003037
GGA27_FK41	865114_865419c	ENSGALG00000024198	TGU27_FK41	3284740_3285045	ENSTGUG0000003042
GGA27_FK42	870653_870958	ENSGALG00000024197
GGA27_FK43	883372_883677	ENSGALG00000024196
GGA27_FK44	886354_886659c	ENSGALG00000024194
GGA27_FK45	889900_890205	ENSGALG00000024192
GGA27_FK46	895289_895594c	ENSGALG00000024191
GGA27_FK47	906415_906720	ENSGALG00000024190
GGA27_FK48	916207_916530	N/A
GGA27_FK49	931910_932215	ENSGALG00000024189
GGA27_FK50	944009_944323c	ENSGALG00000024188
GGA27_FK51	950461_950790c	ENSGALG00000024187
GGA27_FK52	956133_956456	ENSGALG00000024186
GGA27_FK53	962842_963165c	ENSGALG00000024185
GGA27_FK54	966357_966680	ENSGALG00000024184
GGA27_FK55	969000_969314c	ENSGALG00000024182
GGA27_FK56	973329_973643	ENSGALG00000024181
GGA27_FK57	980846_981160c	ENSGALG00000024180
GGA27_FK58	990326_990640c	ENSGALG00000024179
GGA27_FK59	995159_995473	N/A
GGA27_FK60	1000423_1000737c	N/A
GGA27_FK61	1003398_1003712	ENSGALG00000024174
